# Supplementary material for: The Parkinson’s disease DJ-1/PARK7 gene controls peripheral neuronal excitability and painful neuropathy
Source: Brain. 2024 Nov 2;148(5):1639–51. doi: 10.1093/brain/awae341 (PMC12073980; doi:10.1093/brain/awae341)
Supplement: awae341_Supplementary_Data [file awae341_supplementary_data.zip]

Archive with 5 entries (5 files):
- brain-2024-01276-File007.pdf
- brain-2024-01276-File008.pdf
- brain-2024-01276-File009.xlsx
- brain-2024-01276-File010.xlsx
- brain-2024-01276-File011.pdf
