# Supplementary material for: The Parkinson’s disease DJ-1/PARK7 gene controls peripheral neuronal excitability and painful neuropathy
Source: Brain. 2024 Nov 2;148(5):1639–51. doi: 10.1093/brain/awae341 (PMC12073980; doi:10.1093/brain/awae341)
Supplement: awae341_Supplementary_Data [file awae341_supplementary_data.zip › brain-2024-01276-File009.xlsx]

## Sheet: Fig. 1
Supplemtary Table 2: Statistical analysis								1E						1F
Main Fig. 1								Radial						Dry ice
								Unpaired t test						Unpaired t test
1B								P value	0.2575					P value	0.0362
8 weeks	Unpaired t test							P value summary	ns					P value summary	*
	P value	0.07						Significantly different (P < 0.05)?	No					Significantly different (P < 0.05)?	Yes
	P value summary	ns						One- or two-tailed P value?	Two-tailed					One- or two-tailed P value?	Two-tailed
	Significantly different (P < 0.05)?	No						t, df	t=1.169, df=18					t, df	t=2.238, df=21
	One- or two-tailed P value?	Two-tailed
	t, df	t=1.896, df=24						Tail immersion						Cold plate(Male)
								Two-way RM ANOVA	Matching: Stacked					Two-way RM ANOVA	Matching: Stacked
12 weeks	Unpaired t test							Assume sphericity?	No					Assume sphericity?	No
	P value	0.0417						Alpha	0.05					Alpha	0.05
	P value summary	*
	Significantly different (P < 0.05)?	Yes						Source of Variation	% of total variation	P value	P value summary	Significant?		Source of Variation	% of total variation	P value	P value summary	Significant?
	One- or two-tailed P value?	Two-tailed						Time x Column Factor	0.1948	0.8879	ns	No		Time x Column Factor	0.8861	0.2683	ns	No
	t, df	t=2.192, df=18						Time	68.36	<0.0001	****	Yes		Time	73.28	<0.0001	****	Yes
								Column Factor	0.0001886	0.9863	ns	No		Column Factor	2.866	0.0015	**	Yes
16 weeks	Unpaired t test							Subject	8.615	0.7049	ns	No		Subject	5.894	0.8462	ns	No
	P value	0.0029
	P value summary	**						ANOVA table	SS	DF	MS	F (DFn, DFd)	P value	ANOVA table	SS	DF	MS	F (DFn, DFd)	P value
	Significantly different (P < 0.05)?	Yes						Time x Column Factor	0.5508	2	0.2754	F (2, 28) = 0.1194	P=0.8879	Time x Column Factor	3219	2	1610	F (2, 52) = 1.350	P=0.2683
	One- or two-tailed P value?	Two-tailed						Time	193.3	2	96.66	F (1.117, 15.64) = 41.92	P<0.0001	Time	266259	2	133130	F (1.283, 33.35) = 111.6	P<0.0001
	t, df	t=3.598, df=14						Column Factor	0.0005333	1	0.0005333	F (1, 14) = 0.0003065	P=0.9863	Column Factor	10413	1	10413	F (1, 26) = 12.64	P=0.0015
								Subject	24.36	14	1.74	F (14, 28) = 0.7547	P=0.7049	Subject	21413	26	823.6	F (26, 52) = 0.6906	P=0.8462
1C	Unpaired t test							Residual	64.56	28	2.306			Residual	62016	52	1193
	P value	0.9481						Šídák's multiple comparisons test						Šídák's multiple comparisons test
	P value summary	ns
	Significantly different (P < 0.05)?	No
	One- or two-tailed P value?	Two-tailed												Cold plate(Female)
	t, df	t=0.06623, df=14												Two-way RM ANOVA	Matching: Stacked
														Assume sphericity?	No
1D														Alpha	0.05
static	Unpaired t test
	P value	0.9499												Source of Variation	% of total variation	P value	P value summary	Significant?
	P value summary	ns												Time x Column Factor	1.728	0.0458	*	Yes
	Significantly different (P < 0.05)?	No												Time	75.53	<0.0001	****	Yes
	One- or two-tailed P value?	Two-tailed												Column Factor	4.409	0.0033	**	Yes
	t, df	t=0.06391, df=14												Subject	7.957	0.1227	ns	No
dynamic	Unpaired t test													ANOVA table	SS	DF	MS	F (DFn, DFd)	P value
	P value	0.193												Time x Column Factor	4114	2	2057	F (2, 40) = 3.333	P=0.0458
	P value summary	ns												Time	179775	2	89887	F (1.566, 31.33) = 145.6	P<0.0001
	Significantly different (P < 0.05)?	No												Column Factor	10493	1	10493	F (1, 20) = 11.08	P=0.0033
	One- or two-tailed P value?	Two-tailed												Subject	18938	20	946.9	F (20, 40) = 1.534	P=0.1227
	t, df	t=1.440, df=7												Residual	24686	40	617.2
														Šídák's multiple comparisons test

## Sheet: Fig. 2
Main Fig. 2					2C	Sod1	Unpaired t test				2D	4-HNE	Unpaired t test
							P value	0.0291					P value	0.0294
2B	Aif1	Unpaired t test					P value summary	*					P value summary	*
		P value	0.2629				Significantly different (P < 0.05)?	Yes					Significantly different (P < 0.05)?	Yes
		P value summary	ns				One- or two-tailed P value?	Two-tailed					One- or two-tailed P value?	Two-tailed
		Significantly different (P < 0.05)?	No				t, df	t=2.853, df=6					t, df	t=3.320, df=4
		One- or two-tailed P value?	Two-tailed
		t, df	t=1.235, df=6			Sod3	Unpaired t test				2E	Male	Unpaired t test
							P value	0.0339					P value	0.01
	Il6	Unpaired t test					P value summary	*					P value summary	*
		P value	0.626				Significantly different (P < 0.05)?	Yes					Significantly different (P < 0.05)?	Yes
		P value summary	ns				One- or two-tailed P value?	Two-tailed					One- or two-tailed P value?	Two-tailed
		Significantly different (P < 0.05)?	No				t, df	t=2.735, df=6					t, df	t=3.355, df=8
		One- or two-tailed P value?	Two-tailed
		t, df	t=0.5135, df=6			Gpx1	Unpaired t test					Female	Unpaired t test
							P value	0.0522					P value	0.012
	Tnf	Unpaired t test					P value summary	ns					P value summary	*
		P value	0.9753				Significantly different (P < 0.05)?	No					Significantly different (P < 0.05)?	Yes
		P value summary	ns				One- or two-tailed P value?	Two-tailed					One- or two-tailed P value?	Two-tailed
		Significantly different (P < 0.05)?	No				t, df	t=2.416, df=6					t, df	t=3.233, df=8
		One- or two-tailed P value?	Two-tailed
		t, df	t=0.03229, df=6
						Nqo1	Unpaired t test
	Gfap	Unpaired t test					P value	0.2176
		P value	0.1868				P value summary	ns
		P value summary	ns				Significantly different (P < 0.05)?	No
		Significantly different (P < 0.05)?	No				One- or two-tailed P value?	Two-tailed
		One- or two-tailed P value?	Two-tailed				t, df	t=1.377, df=6
		t, df	t=1.490, df=6
						Nfe2l2	Unpaired t test
							P value	0.0096
							P value summary	**
							Significantly different (P < 0.05)?	Yes
							One- or two-tailed P value?	Two-tailed
							t, df	t=3.745, df=6

## Sheet: Fig. 3 
Main Fig. 3
3D	Unpaired t test
	P value	0.0477
	P value summary	*
	Significantly different (P < 0.05)?	Yes
	One- or two-tailed P value?	Two-tailed
	t, df	t=2.256, df=10
3E	Unpaired t test
	P value	0.0014
	P value summary	**
	Significantly different (P < 0.05)?	Yes
	One- or two-tailed P value?	Two-tailed
	t, df	t=4.377, df=10
3F	Unpaired t test
	P value	0.0411
	P value summary	*
	Significantly different (P < 0.05)?	Yes
	One- or two-tailed P value?	Two-tailed
	t, df	t=2.432, df=8
3H
WT	Unpaired t test
	P value	0.0119
	P value summary	*
	Significantly different (P < 0.05)?	Yes
	One- or two-tailed P value?	Two-tailed
	t, df	t=3.372, df=7
siDJ-1	Unpaired t test
	P value	0.0342
	P value summary	*
	Significantly different (P < 0.05)?	Yes
	One- or two-tailed P value?	Two-tailed
	t, df	t=2.451, df=10
Dj-1-/-	Unpaired t test
	P value	0.0304
	P value summary	*
	Significantly different (P < 0.05)?	Yes
	One- or two-tailed P value?	Two-tailed
	t, df	t=2.624, df=8

## Sheet: Fig. 4
Main Fig. 4						4C						4E
						Unpaired t test						Two-way RM ANOVA	Matching: Stacked
4B						P value	0.0431					Assume sphericity?	No
Time course						P value summary	*					Alpha	0.05
Two-way RM ANOVA	Matching: Stacked					Are means signif. different? (P < 0.05)	Yes
Assume sphericity?	No					One- or two-tailed P value?	Two-tailed					Source of Variation	% of total variation	P value	P value summary	Significant?
Alpha	0.05					t, df	t=2.262 df=12					Time x Column Factor	7.844	0.0027	**	Yes
												Time	63.19	<0.0001	****	Yes
Source of Variation	% of total variation	P value	P value summary	Significant?		4D						Column Factor	4.388	0.0014	**	Yes
Time x Column Factor	15.23	<0.0001	****	Yes		Two-way RM ANOVA	Matching: Stacked					Subject	2.309	0.6975	ns	No
Time	18.78	<0.0001	****	Yes		Assume sphericity?	No
Column Factor	30.43	<0.0001	****	Yes		Alpha	0.05					ANOVA table	SS	DF	MS	F (DFn, DFd)	P value
Subject	6.298	0.0635	ns	No								Time x Column Factor	2.432	7	0.3475	F (7, 70) = 3.523	P=0.0027
						Source of Variation	% of total variation	P value	P value summary	Significant?		Time	19.6	7	2.8	F (2.850, 28.50) = 28.38	P<0.0001
ANOVA table	SS	DF	MS	F (DFn, DFd)	P value	Time x Column Factor	11.5	0.0033	**	Yes		Column Factor	1.361	1	1.361	F (1, 10) = 19.01	P=0.0014
Time x Column Factor	6.311	21	0.3005	F (21, 147) = 3.802	P<0.0001	Time	46.43	<0.0001	****	Yes		Subject	0.716	10	0.0716	F (10, 70) = 0.7259	P=0.6975
Time	7.781	7	1.112	F (5.163, 108.4) = 14.06	P<0.0001	Column Factor	3.667	0.0514	ns	No		Residual	6.905	70	0.09864
Column Factor	12.61	3	4.203	F (3, 21) = 33.83	P<0.0001	Subject	7.495	0.1793	ns	No		Šídák's multiple comparisons test
Subject	2.609	21	0.1243	F (21, 147) = 1.572	P=0.0635
Residual	11.62	147	0.07905			ANOVA table	SS	DF	MS	F (DFn, DFd)	P value
Tukey's multiple comparisons test						Time x Column Factor	1.412	6	0.2353	F (6, 60) = 3.719	P=0.0033
						Time	5.701	6	0.9502	F (3.163, 31.63) = 15.02	P<0.0001
Area under curve						Column Factor	0.4503	1	0.4503	F (1, 10) = 4.893	P=0.0514
ANOVA summary						Subject	0.9203	10	0.09203	F (10, 60) = 1.455	P=0.1793
F	19.42					Residual	3.796	60	0.06326
P value	<0.0001					Šídák's multiple comparisons test
P value summary	****
Significant diff. among means (P < 0.05)?	Yes
R squared	0.735
Brown-Forsythe test
F (DFn, DFd)	0.06210 (3, 21)
P value	0.9792
P value summary	ns
Are SDs significantly different (P < 0.05)?	No
Tukey's multiple comparisons test

## Sheet: Fig. 5
Main Fig. 5						5D								5F
						Two-way RM ANOVA	Matching: Stacked							Unpaired t test
5B	reverse touch hypersensitivities					Assume sphericity?	No							P value	0.0009
	Unpaired t test					Alpha	0.05							P value summary	***
	P value	0.0281												Significantly different (P < 0.05)?	Yes
	P value summary	*				Source of Variation	% of total variation	P value	P value summary	Significant?				One- or two-tailed P value?	Two-tailed
	Significantly different (P < 0.05)?	Yes				Time x Column Factor	5.577	0.1211	ns	No				t, df	t=5.090, df=8
	One- or two-tailed P value?	Two-tailed				Time	40	<0.0001	****	Yes
	t, df	t=2.676, df=8				Column Factor	14.22	<0.0001	****	Yes				5I
	reverse touch hypersensitivities					Subject	3.576	0.9139	ns	No				Two-way ANOVA	Ordinary
	Unpaired t test													Alpha	0.05
	P value	0.04				ANOVA table	SS	DF	MS	F (DFn, DFd)	P value
	P value summary	*				Time x Column Factor	0.7285	5	0.1457	F (5, 60) = 1.827	P=0.1211			Source of Variation	% of total variation	P value	P value summary	Significant?
	Significantly different (P < 0.05)?	Yes				Time	5.225	5	1.045	F (2.667, 32.01) = 13.11	P<0.0001			Interaction	5.134	0.9292	ns	No
	One- or two-tailed P value?	Two-tailed				Column Factor	1.858	1	1.858	F (1, 12) = 47.73	P<0.0001			Row Factor	33.53	<0.0001	****	Yes
	t, df	t=2.359, df=10				Subject	0.4671	12	0.03892	F (12, 60) = 0.4882	P=0.9139			Column Factor	11.64	<0.0001	****	Yes
						Residual	4.784	60	0.07973
5C						Šídák's multiple comparisons test								ANOVA table	SS (Type III)	DF	MS	F (DFn, DFd)	P value
Two-way RM ANOVA	Matching: Stacked													Interaction	374.6	38	9.858	F (38, 260) = 0.6730	P=0.9292
Assume sphericity?	No					5E								Row Factor	2447	19	128.8	F (19, 260) = 8.791	P<0.0001
Alpha	0.05					Two-way RM ANOVA	Matching: Stacked							Column Factor	849.3	2	424.7	F (2, 260) = 28.99	P<0.0001
						Assume sphericity?	No							Residual	3808	260	14.65
Source of Variation	% of total variation	P value	P value summary	Significant?		Alpha	0.05							Tukey's multiple comparisons test
Time x Column Factor	15.74	<0.0001	****	Yes
Time	21.11	<0.0001	****	Yes		Source of Variation	% of total variation	P value	P value summary	Significant?
Column Factor	33.77	<0.0001	****	Yes		Time x Column Factor	4.173	0.0518	ns	No
Subject	4.515	0.5445	ns	No		Time	33.82	<0.0001	****	Yes
						Column Factor	6.647	0.005	**	Yes
ANOVA table	SS	DF	MS	F (DFn, DFd)	P value	Subject	15.03	0.0189	*	Yes
Time x Column Factor	1.982	5	0.3965	F (5, 60) = 7.599	P<0.0001
Time	2.658	5	0.5316	F (3.289, 39.46) = 10.19	P<0.0001	ANOVA table	SS	DF	MS	F (DFn, DFd)	P value
Column Factor	4.253	1	4.253	F (1, 12) = 89.77	P<0.0001	Time x Column Factor	44.57	5	8.915	F (5, 110) = 2.277	P=0.0518
Subject	0.5685	12	0.04737	F (12, 60) = 0.9079	P=0.5445	Time	361.3	5	72.26	F (3.999, 87.98) = 18.45	P<0.0001
Residual	3.131	60	0.05218			Column Factor	70.99	1	70.99	F (1, 22) = 9.730	P=0.0050
Šídák's multiple comparisons test						Subject	160.5	22	7.296	F (22, 110) = 1.863	P=0.0189
						Residual	430.7	110	3.916
						Šídák's multiple comparisons test

## Sheet: SuppleFig. 2
Supple Fig. 2						2D						2E
						Unpaired t test						Male	Unpaired t test
2A						P value	0.7251						P value	0.0313
Male	Unpaired t test					P value summary	ns						P value summary	*
	P value	0.7181				Significantly different (P < 0.05)?	No						Significantly different (P < 0.05)?	Yes
	P value summary	ns				One- or two-tailed P value?	Two-tailed						One- or two-tailed P value?	Two-tailed
	Significantly different (P < 0.05)?	No				t, df	t=0.3588, df=14						t, df	t=2.393, df=14
	One- or two-tailed P value?	Two-tailed
	t, df	t=0.3684, df=14				Two-way RM ANOVA	Matching: Stacked					Female	Unpaired t test
						Assume sphericity?	No						P value	0.0382
Female	Unpaired t test					Alpha	0.05						P value summary	*
	P value	0.8013											Significantly different (P < 0.05)?	Yes
	P value summary	ns				Source of Variation	% of total variation	P value	P value summary	Significant?			One- or two-tailed P value?	Two-tailed
	Significantly different (P < 0.05)?	No				Time x Column Factor	0.08296	0.9247	ns	No			t, df	t=2.228, df=19
	One- or two-tailed P value?	Two-tailed				Time	78.17	<0.0001	****	Yes
	t, df	t=0.2565, df=14				Column Factor	0.4322	0.3513	ns	No
						Subject	6.509	0.587	ns	No
2B	Unpaired t test
	P value	0.4966				ANOVA table	SS	DF	MS	F (DFn, DFd)	P value
	P value summary	ns				Time x Column Factor	0.149	2	0.07451	F (2, 28) = 0.07847	P=0.9247
	Significantly different (P < 0.05)?	No				Time	140.4	2	70.22	F (1.366, 19.13) = 73.94	P<0.0001
	One- or two-tailed P value?	Two-tailed				Column Factor	0.7765	1	0.7765	F (1, 14) = 0.9297	P=0.3513
	t, df	t=0.7054, df=10				Subject	11.69	14	0.8352	F (14, 28) = 0.8796	P=0.5870
						Residual	26.59	28	0.9496
2C	Unpaired t test					Šídák's multiple comparisons test
	P value	0.7251
	P value summary	ns
	Significantly different (P < 0.05)?	No
	One- or two-tailed P value?	Two-tailed
	t, df	t=0.3588, df=14

## Sheet: SuppleFig. 3
Supple Fig. 3							3C
							P2rx3	Unpaired t test
3A								P value	0.2392
CGRP	Unpaired t test							P value summary	ns
	P value	0.1316						Significantly different (P < 0.05)?	No
	P value summary	ns						One- or two-tailed P value?	Two-tailed
	Significantly different (P < 0.05)?	No						t, df	t=1.307, df=6
	One- or two-tailed P value?	Two-tailed
	t, df	t=1.891, df=4					Th	Unpaired t test
								P value	0.3399
IB4	Unpaired t test							P value summary	ns
	P value	0.2506						Significantly different (P < 0.05)?	No
	P value summary	ns						One- or two-tailed P value?	Two-tailed
	Significantly different (P < 0.05)?	No						t, df	t=1.037, df=6
	One- or two-tailed P value?	Two-tailed
	t, df	t=1.342, df=4					Trpv1	Unpaired t test
3B								P value	0.276
NF200	Unpaired t test							P value summary	ns
	P value	0.3866						Significantly different (P < 0.05)?	No
	P value summary	ns						One- or two-tailed P value?	Two-tailed
	Significantly different (P < 0.05)?	No						t, df	t=1.198, df=6
	One- or two-tailed P value?	Two-tailed
	t, df	t=0.9708, df=4					Trpa1	Unpaired t test
								P value	0.1538
CGRP	Unpaired t test							P value summary	ns
	P value	0.9391						Significantly different (P < 0.05)?	No
	P value summary	ns						One- or two-tailed P value?	Two-tailed
	Significantly different (P < 0.05)?	No						t, df	t=1.632, df=6
	One- or two-tailed P value?	Two-tailed
	t, df	t=0.08135, df=4					Trpm8	Unpaired t test
								P value	0.6658
IB4	Unpaired t test							P value summary	ns
	P value	0.7462						Significantly different (P < 0.05)?	No
	P value summary	ns						One- or two-tailed P value?	Two-tailed
	Significantly different (P < 0.05)?	No						t, df	t=0.4540, df=6
	One- or two-tailed P value?	Two-tailed
	t, df	t=0.3468, df=4					Uchl1	Unpaired t test
								P value	0.7892
								P value summary	ns
								Significantly different (P < 0.05)?	No
								One- or two-tailed P value?	Two-tailed
								t, df	t=0.2795, df=6

## Sheet: SuppleFig. 4
Supple Fig. 4
4A
	Unpaired t test
	P value	0.017
	P value summary	*
	Significantly different (P < 0.05)?	Yes
	One- or two-tailed P value?	Two-tailed
	t, df	t=3.273, df=6
4B
	Unpaired t test
	P value	0.0325
	P value summary	*
	Significantly different (P < 0.05)?	Yes
	One- or two-tailed P value?	Two-tailed
	t, df	t=2.768, df=6
4C
	Unpaired t test
	P value	<0.0001
	P value summary	****
	Significantly different (P < 0.05)?	Yes
	One- or two-tailed P value?	Two-tailed
	t, df	t=11.27, df=6
4D
	Unpaired t test
	P value	0.0295
	P value summary	*
	Significantly different (P < 0.05)?	Yes
	One- or two-tailed P value?	Two-tailed
	t, df	t=2.841, df=6

## Sheet: SuppleFig. 6
Supple Fig. 6
6A
	Unpaired t test
	P value	0.0787
	P value summary	ns
	Significantly different (P < 0.05)?	No
	One- or two-tailed P value?	Two-tailed
	t, df	t=1.908, df=13
6B
	Unpaired t test
	P value	0.0306
	P value summary	*
	Significantly different (P < 0.05)?	Yes
	One- or two-tailed P value?	Two-tailed
	t, df	t=2.621, df=8
6C
	Unpaired t test
	P value	0.6488
	P value summary	ns
	Significantly different (P < 0.05)?	No
	One- or two-tailed P value?	Two-tailed
	t, df	t=0.4730, df=8
6E
	Unpaired t test
	P value	0.0166
	P value summary	*
	Significantly different (P < 0.05)?	Yes
	One- or two-tailed P value?	Two-tailed
	t, df	t=2.423, df=148
6F
Naïve	Unpaired t test
	P value	0.0399
	P value summary	*
	Significantly different (P < 0.05)?	Yes
	One- or two-tailed P value?	Two-tailed
	t, df	t=2.519, df=7
siRNA	Unpaired t test
	P value	0.009
	P value summary	**
	Significantly different (P < 0.05)?	Yes
	One- or two-tailed P value?	Two-tailed
	t, df	t=3.230, df=10

## Sheet: SuppleFig. 7
Supple Fig. 7
7A						7B
ANOVA summary						Two-way RM ANOVA	Matching: Stacked
F	23.54					Assume sphericity?	No
P value	0.0003					Alpha	0.05
P value summary	***
Significant diff. among means (P < 0.05)?	Yes					Source of Variation	% of total variation	P value	P value summary	Significant?
R squared	0.8395					Time x Column Factor	14.33	0.0003	***	Yes
						Time	42.49	<0.0001	****	Yes
Brown-Forsythe test						Column Factor	25.48	<0.0001	****	Yes
F (DFn, DFd)	3.238 (2, 9)					Subject	1.19	0.9117	ns	No
P value	0.0872
P value summary	ns					ANOVA table	SS	DF	MS	F (DFn, DFd)	P value
Are SDs significantly different (P < 0.05)?	No					Time x Column Factor	1.6	12	0.1333	F (12, 54) = 3.908	P=0.0003
						Time	4.743	6	0.7905	F (3.552, 31.97) = 23.17	P<0.0001
Bartlett's test						Column Factor	2.844	2	1.422	F (2, 9) = 96.38	P<0.0001
Bartlett's statistic (corrected)	6.095					Subject	0.1328	9	0.01476	F (9, 54) = 0.4324	P=0.9117
P value	0.0475					Residual	1.843	54	0.03412
P value summary	*
Are SDs significantly different (P < 0.05)?	Yes
Tukey's multiple comparisons test

[truncated: 2 more sheets: SuppleFig. 8, SuppleFig. 9]
