# Supplementary material for: The Parkinson’s disease DJ-1/PARK7 gene controls peripheral neuronal excitability and painful neuropathy
Source: Brain. 2024 Nov 2;148(5):1639–51. doi: 10.1093/brain/awae341 (PMC12073980; doi:10.1093/brain/awae341)
Supplement: awae341_Supplementary_Data [file awae341_supplementary_data.zip › brain-2024-01276-File010.xlsx]

## Sheet: Fig. 1
	Supplemtary Table 3: Source data								Fig. 1E	Male								Fig. 1F
	Main Fig. 1								Radial									Dry ice	Male
	Fig. 1B	Male+Female							8 weeks	WT	Dj-1-/-							8 weeks	WT	Dj-1-/-
	Openfield test								Mouse1	9.95	11.77							Mouse1	11.5	10.135
	8 weeks	WT	Dj-1-/-		12 weeks	WT	Dj-1-/-		Mouse2	10.5	10.68							Mouse2	21.335	10.235
	Mouse1	59.409	58.118		Mouse1	67.013	46.525		Mouse3	13.78	12.47							Mouse3	16.28	12.585
	Mouse2	52.24	35.574		Mouse2	60.143	22.97		Mouse4	10.1	13.47							Mouse4	15.955	17.245
	Mouse3	71.824	57.115		Mouse3	46.793	43.552		Mouse5	11.1	13.4							Mouse5	13.04	12.68
	Mouse4	81.01	44.356		Mouse4	51.435	50.283		Mouse6	11.5	11.7							Mouse6	12.36	15.61
	Mouse5	47.309	48.892		Mouse5	59.708	53.7		Mouse7	10.6	12.6							Mouse7	17.24	9.25
	Mouse6	54.1	23.175		Mouse6	58.034	49.818		Mouse8	11.4	13.8							Mouse8	9.1	10.03
	Mouse7	73.187	60.166		Mouse7	46.324	46.857		Mouse9	13.74	12.33							Mouse9	15.04	13.02
	Mouse8	55.836	47.991		Mouse8	45.021	43.945		Mouse10	14.13	11.54							Mouse10	17.19	10.59
	Mouse9	39.021	39.771		Mouse9	39.9	30.784											Mouse11	14.91	10.42
	Mouse10	40.745	32.081		Mouse10	69.221	56.279											Mouse12	12.64
	Mouse11	52.346	43.588						Tail Immersion
	Mouse12	53.548	39.961						8 weeks	WT								Cold plate	Male				Male
	Mouse13	39.133								mouse1	mouse2	mouse3	mouse4	mouse5	mouse6	mouse7	mouse8	WT	10°C	0°C	-10°C		Dj-1-/-	10°C	0°C	-10°C
	Mouse14	32.943							48°C	4.07	6.62	4.62	4.4	4.85	6.19	11.38	9	mouse1	124.45	117.15	15.32		mouse1	187	25.56	8.37
	16 weeks	WT	Dj-1-/-						50°C	2.48	1.81	3.17	2.09	2.36	3.34	1.62	3.02	mouse2	174	120	14.48		mouse2	198	45	10.03
	Mouse1	39.756	38.535						52°C	1.32	1.56	1.6	1.77	1.34	2.1	1.31	1.82	mouse3	134	37.24	16.56		mouse3	88	57	13.59
	Mouse2	36.565	19.767						8 weeks	Dj-1-/-								mouse4	199	51.32	12.32		mouse4	182	29.24	12.27
	Mouse3	40.473	26.67							mouse1	mouse2	mouse3	mouse4	mouse5	mouse6	mouse7	mouse8	mouse5	231	146	25.32		mouse5	123.25	129	16.24
	Mouse4	32.55	26.957						48°C	6.22	4.12	6.78	4.2	6.32	6.17	10.86	4.43	mouse6	121	151	36.24		mouse6	113	87.11	12.37
	Mouse5	29.658	20.366						50°C	2	2.47	2.87	2.31	3.61	2.32	2.15	4.31	mouse7	133	89	20.14		mouse7	94.23	37.28	15.75
	Mouse6	44.5	31.662						52°C	1.18	1.81	1.22	1.91	1.13	1.88	1.79	1.62	mouse8	223	76	9		mouse8	68	55	6
	Mouse7	44.338	22.654															mouse9	248	61	12		mouse9	112	73	9
	Mouse8	30.134	22.312															mouse10	148	48	16		mouse10	121	76	11
																		mouse11	213	81	18		mouse11	187	16	14
	Fig. 1C	Male																mouse12	128	121	21		mouse12	168	65	13
	Sticky tape test																	mouse13	134	117	15		mouse13	157	25	7
	8 weeks	WT	Dj-1-/-															mouse14	111	86	13		mouse14	147	97	21
	Mouse1	63.7	37.7
	Mouse2	35.53	67
	Mouse3	40.15	32.68															Cold plate	Female				Cold plate	Female
	Mouse4	38.76	37.82															WT	10°C	0°C	-10°C		Dj-1-/-	10°C	0°C	-10°C
	Mouse5	50	56.38															mouse1	182	123.78	15.44		mouse1	100.8	78.98	12.12
	Mouse6	34.96	63															mouse2	123.34	94.25	17.25		mouse2	111.25	65.27	11.24
	Mouse7	55	45.84															mouse3	113.27	88.76	10.06		mouse3	146.21	25.27	10.64
	Mouse8	71.14	45.34															mouse4	210	57.21	12.48		mouse4	107.19	37.21	7.46
																		mouse5	120.13	47.72	17.21		mouse5	187	45.42	15.42
	Fig. 1D	Male																mouse6	188	167.23	32.37		mouse6	178	51.12	6.72
	Static				Dynamic													mouse7	128	61	15		mouse7	67	25	9
	8 weeks	WT	Dj-1-/-		8 weeks	WT	Dj-1-/-											mouse8	122	78	14		mouse8	81	16	7
	Mouse1	1.581	1.581		Mouse1	0	0											mouse9	167	67	8		mouse9	120	33	15
	Mouse2	1.26	1.26		Mouse2	0	0											mouse10	155	71	11		mouse10	113	35	14
	Mouse3	1.581	1.581		Mouse3	0	0.333											mouse11	194	56	12		mouse11	161	41	13
	Mouse4	1.26	1.11		Mouse4	0	0
	Mouse5	1.26	1.581		Mouse5		0.333
	Mouse6	1.581	1.26
	Mouse7	0.9	1.11
	Mouse8	1.581	1.581

## Sheet: Fig. 2
	Main Fig. 2							Fig. 2C	Male								Fig. 2D	Male
								qPCR									oxidative stress
	Fig. 2A	Male						Sod1				Sod3					4-HNE
	qPCR							8 weeks	WT	Dj-1-/-		8 weeks	WT	Dj-1-/-			8 weeks	WT	Dj-1-/-
	Aif1				Il6			mouse1	0.208	0.124		mouse1	0.0115732	0.003939			mouse1	1.80924	1.98163
	8 weeks	WT	Dj-1-/-		8 weeks	WT	Dj-1-/-	mouse2	0.197	0.167		mouse2	0.00606791	0.006155			mouse2	1.32249	2.07395
	mouse1	1.34e-05	2.47e-06		mouse1	5.89e-05	1.32e-05	mouse3	0.21	0.187		mouse3	0.00731674	0.004528			mouse3	1.56495	2.07333
	mouse2	7.67e-06	8.71e-06		mouse2	7.26e-05	4.98e-05	mouse4	0.187	0.162		mouse4	0.00845682	0.004913
	mouse3	4.32e-06	5.17e-06		mouse3	1.03e-05	8.75e-05										Fig. 2E	Loss of IENFs
	mouse4	6.99e-06	4.63e-06		mouse4	2.55e-05	6.01e-05	Gpx1				Nqo1					Male				Female
								8 weeks	WT	Dj-1-/-		8 weeks	WT	Dj-1-/-			8 weeks	WT	Dj-1-/-		8 weeks	WT	Dj-1-/-
	Tnf				Gfap			mouse1	0.091901	0.032835		mouse1	0.000885	0.000644			Mouse1	22	8.66667		mouse1	25	21.75
	8 weeks	WT	Dj-1-/-		8 weeks	WT	Dj-1-/-	mouse2	0.070026	0.033266		mouse2	0.000653	0.00103			Mouse2	20	11		mouse2	19.5	16
	mouse1	0.000725	0.000998		mouse1	0.000979	0.000688	mouse3	0.043355	0.028918		mouse3	0.00141	0.00065			Mouse3	16.3333	9		mouse3	23.25	11.5
	mouse2	0.00119	0.00105		mouse2	0.00184	0.00116	mouse4	0.044425	0.0403		mouse4	0.00107	0.000673			Mouse4	13	8.33333		mouse4	25	9.5
	mouse3	0.00132	0.00124		mouse3	0.00259	0.00176										Mouse5	12.3333	12.3333		mouse5	19	12
	mouse4	0.00142	0.00139		mouse4	0.00159	0.000992	Nfe2l2
								8 weeks	WT	Dj-1-/-
								mouse1	0.0108	0.00765
								mouse2	0.0117	0.0106
								mouse3	0.0138	0.00855
								mouse4	0.0125	0.00717

## Sheet: Fig. 3
	Main Fig. 3
	Fig. 3D	Male
	Dry ice
	8 weeks	Vehicle	HC30031
	mouse1	10.32	15.26
	mouse2	11.36	17.21
	mouse3	9.76	13.11
	mouse4	13.33	12.01
	mouse5	14.11	15.23
	mouse6	14.78	18.21
	Fig. 3E	Male
	Dry ice
	8 weeks	Dj-1-/-	Dj-1-/-Trpa1-/-
	mouse1	6.4	15.03
	mouse2	10.63	19.4
	mouse3	10.56	16.41
	mouse4	10.97	16.44
	mouse5	12.25	12.41
	mouse6		14.53
	mouse7		15.78
	Fig. 3F	Male
	Loss of IENFs
	8 weeks	Dj-1-/-	Dj-1-/-Trpa1-/-
	mouse1	11.3333	16.6667
	mouse2	14	14.3333
	mouse3	7	21
	mouse4	13.3333	17.3333
	mouse5	15.6667	15
	Fig. 3H	Male
	Dry ice				Dry ice
	8 weeks	siCTRL	siDJ-1		8 weeks	TAT-CTRL	TAT-DJ-1
	mouse1	10.12	2.59		mouse1	4.64	11.23
	mouse2	9.37	5.25		mouse2	8.24	10.81
	mouse3	12	5.4		mouse3	6.31	13.1
	mouse4	9.91	7.1		mouse4	5.83	10.27
	mouse5		9.1		mouse5	12.17	8.78
					mouse6	10.28	14.32
	Dry ice
	8 weeks	TAT-CTRL	TAT-DJ-1
	mouse1	8.76	9.72
	mouse2	10.12	12.37
	mouse3	9.013	11.28
	mouse4	5.42	13.27
	mouse5	11.18	14.32

## Sheet: Fig. 4
	Main Fig. 4								Fig. 4C	Male								Fig. 4E	Male
									OxDJ-1 expression									VIN model
	Fig. 4B	Male							8 weeks	Vehicle	Paclitaxel								WT
	PAX model		Time course						mouse1	0.521645	0.76522							8 weeks	mouse1	mouse2	mouse3	mouse4	mouse5	mouse6
		WT							mouse2	1.01183	1.65679							BL	1.1	0.63	1.91	1.91	0.63	1.1
	8 weeks	mouse1	mouse2	mouse3	mouse4	mouse5	mouse6		mouse3	1.05198	1.23076							3d	0.04	0.02	0.04	0.07	0.02	0.02
	BL	1.11	1.581	1.581	1.11	1.11	0.9		mouse4	0.542222	0.726728							5d	0.04	0.07	0.04	0.07	0.04	0.07
	3d	0.967	0.252	0.67	0.39	0.67	0.732		mouse5	1.19102	1.76037							7d	0.02	0.04	0.04	0.07	0.02	0.07
	5d	0.091	0.476	0.317	0.091	0.317	0.732		mouse6	0.369768	1.67703							10d	0.36	0.36	0.36	0.07	0.12	0.36
	7d	0.05	0.252	0.197	0.05	0.146	0.545		mouse7	1.17424	1.34416							14d	0.21	0.63	0.63	0.21	0.63	0.63
	10d	0.197	0.317	0.091	0.317	0.077	0.444											21d	0.63	1.9	0.63	1.9	1.1	1.1
	14d	0.596	0.84	1.581	0.67	1.11	0.732		Fig. 4D	Male								28d	1.9	1.1	1.1	1.9	0.63	0.63
	21d	0.9	1.581	1.11	1.581	1.11	0.84		PAX model										Dj-1-/-
	28d	1.245	0.745	1.543	0.84	1.105	1.013			CTRL								8 weeks	mouse1	mouse2	mouse3	mouse4	mouse5	mouse6
		Dj-1-/-							8 weeks	mouse1	mouse2	mouse3	mouse4	mouse5	mouse6			BL	1.1	0.63	1.1	0.63	1.1	1.9
	8 weeks	mouse1	mouse2	mouse3	mouse4	mouse5	mouse6	mouse7	BL	1.1	0.63	1.9	1.1	1.1	1.1			3d	0.02	0.02	0.02	0.12	0.04	0.02
	BL	1.581	1.581	0.732	0.9	0.9	1.581	1.245	3d	1.1	0.63	0.36	0.63	0.36	0.21			5d	0.02	0.04	0.07	0.04	0.02	0.02
	3d	0.613	0.827	0.732	0.9	0.9	0.9	0.958	5d	0.21	0.21	0.36	0.36	0.63	0.21			7d	0.02	0.04	0.04	0.02	0.07	0.04
	5d	0.317	0.545	0.48	0.394	0.194	0.146	0.146	7d	0.12	0.12	0.63	0.36	0.63	0.36			10d	0.07	0.07	0.02	0.21	0.04	0.04
	7d	0.444	0.317	0.48	0.317	0.394	0.197	0.05	10d	0.36	0.21	0.63	0.21	0.63	0.36			14d	0.21	0.04	0.12	0.07	0.02	0.04
	10d	0.317	0.444	0.545	0.317	0.545	0.091	0.091	12d	0.63	0.63	1.1	0.63	1.1	0.63			21d	0.36	0.36	0.07	0.21	0.12	0.07
	14d	0.537	0.545	0.732	0.732	0.317	0.077	0.077	14d	1.1	1.1	1.1	1.1	0.63	0.63			28d	1.1	1.9	0.63	1.1	1.1	0.63
	21d	0.732	0.9	0.732	0.67	0.732	0.444	0.317		siDJ-1
	28d	0.905	1.013	0.613	0.905	1.543	0.732	1.013	8 weeks	mouse1	mouse2	mouse3	mouse4	mouse5	mouse6
		Trpa1-/-							BL	0.63	1.1	1.1	1.1	1.1	1.9
	8 weeks	mouse1	mouse2	mouse3	mouse4	mouse5	mouse6	mouse7	3d	0.63	1.1	0.21	0.63	0.63	0.36
	BL	0.9	0.9	1.581	1.581	1.581	1.543	1.245	5d	0.36	0.12	0.21	0.63	0.36	0.36
	3d	1.26	0.9	1.11	1.581	1.581	1.245	1.543	7d	0.12	0.63	0.63	0.12	0.63	0.36
	5d	0.9	0.9	0.67	1.581	1.581	1.105	0.84	10d	0.21	0.36	0.63	0.12	0.63	0.36
	7d	0.67	0.9	0.545	1.26	1.581	0.958	1.543	12d	0.21	0.21	0.21	0.36	0.21	0.12
	10d	1.26	0.9	0.9	1.581	1.581	1.205	1.245	14d	0.36	0.36	0.63	0.21	0.21	0.63
	14d	1.013	0.732	0.9	1.26	0.502	1.543	0.958
	21d	1.581	1.581	0.67	0.9	1.26	0.613	1.245
	28d	1.105	1.543	1.245	1.342	0.958	1.105	0.903
		Dj-1-/-Trpa1-/-
	8 weeks	mouse1	mouse2	mouse3	mouse4	mouse5
	BL	0.9	1.581	1.581	1.105	1.543
	3d	1.26	0.9	1.11	0.905	1.245
	5d	1.581	0.394	1.581	0.796	1.543
	7d	1.581	0.9	0.545	0.958	1.245
	10d	1.11	1.11	1.581	0.967	1.245
	14d	1.581	1.26	0.67	1.245	1.245
	21d	1.581	1.11	0.9	1.105	1.245
	28d	1.245	1.013	1.205	1.543	1.245
	Area under curve
	8 weeks	WT	Dj-1-/-	Trpa1-/-	Dj-1-/-Trpa1-/-
	mouse1	2.217	1.88	3.777	4.34
	mouse2	2.952	2.174	3.535	3.432
	mouse3	3.508	2.043	2.643	2.963
	mouse4	2.83	2.013	3.622	3.605
	mouse5	2.811	2.093	3.032	3.735
	mouse6	2.301	0.9325	3.311
	mouse7		0.946	3.277

## Sheet: Fig. 5
	Main Fig. 5								Fig. 5E	Male								Fig. 5I	Male
									Prevent cold hypersensitivities									Prevent neuronal hyperexcitability
	Fig. 5B	Male								Vehicle								Current	Naïve
	Reverse touch hypersensitivities				Cold hypersensitivities				8 weeks	BL	3d	5d	7d	10d	14d			pA	Neurone1	Neurone2	Neurone3	Neurone4	Neurone5	Neurone6	Neurone7	Neurone8
	8 weeks	CTRL	ND-13		8 weeks	CTRL	ND-13		mouse1	16.34	10.45	4.78	6.57	11.19	15.64			0	0	0	0	0	0	0	0	0
	mouse1	0.21	1.1		mouse1	9.87	11.23		mouse2	18.34	12.87	9.7	9.37	8.44	16.57			100	0	0	0	0	0	0	0	0
	mouse2	0.12	1.1		mouse2	7.58	16.12		mouse3	14.78	10.18	14.51	11.35	8.08	12.27			200	1	0	0	0	0	0	0	0
	mouse3	0.63	0.63		mouse3	8.37	10.88		mouse4	15.25	12.24	7.6	5.34	6.88	11.94			300	5	1	2	0	1	1	0	2
	mouse4	0.21	0.63		mouse4	6.57	12.27		mouse5	15.78	10.89	11.23	9.91	11.68	12.87			400	8	2	7	0	3	2	1	3
	mouse5	0.36	0.36		mouse5	8.12	8.21		mouse6	10.88	12.78	13.43	9.95	13.65	14.15			500	9	3	10	2	3	2	1	4
					mouse6	12.16	12.87		mouse7	15.12	11.28	8.87	10.54	10.25	11.54			600	10	4	12	3	4	2	1	5
									mouse8	16.21	12.36	9.15	9.33	8.87	9.54			700	11	4	14	3	4	2	1	5
	Fig. 5C	Male							mouse9	13.45	8.78	10.21	6.45	9.15	9.87			800	12	4	15	4	4	1	1	5
	Reverse touch hypersensitivities								mouse10	11.28	13.15	11.45	5.89	6.75	8.74			900	13	5	15	6	4	2	1	5
		Vehicle							mouse11	14.78	12.18	9.13	7.55	8.88	8.12			1000	13	2	15	6	4	2	1	5
	8 weeks	mouse1	mouse2	mouse3	mouse4	mouse5	mouse6	mouse7	mouse12	12.11	11.1	11.03	6.87	9.05	13.58			1100	13	2	15	7	5	2	1	5
	BL	1.551	1.205	1.205	1.342	1.551	1.105	1.543		K3ObR								1200	13	2	13	7	5	2	1	4
	3d	0.653	0.613	0.502	0.613	0.537	0.613	0.745	8 weeks	BL	3d	5d	7d	10d	14d			1300	14	1	12	7	6	2	2	4
	5d	0.652	0.362	0.442	0.395	0.537	0.502	0.321	mouse1	15.47	10.97	10.14	13.32	12.47	14.21			1400	14	1	10	7	6	3	2	4
	7d	0.442	0.321	0.205	0.652	0.796	0.321	0.442	mouse2	18	15.48	10.01	14.62	15.48	13.45			1500	13	1	10	7	7	3	2	4
	10d	0.442	0.613	0.537	0.537	1.013	0.745	0.652	mouse3	13.97	12.87	13.44	12.78	14.77	13.75			Current		PAX+Vehicle		PAX+K3ObR
	14d	1.342	0.905	1.205	0.745	0.796	0.905	1.245	mouse4	11.09	10.39	8.16	11.83	10.52	12.17			pA	Neurone1	Neurone2	Neurone3	Neurone1	Neurone2	Neurone3	Neurone4	Neurone5
		K3ObR							mouse5	13.99	13.58	15.13	10.81	12.13	11.15			0	0	0	0	0	0	0	0	0
	8 weeks	mouse1	mouse2	mouse3	mouse4	mouse5	mouse6	mouse7	mouse6	16.44	15.24	13.32	7.71	9.78	15.72			100	0	0	0	0	0	0	0	0
	BL	1.342	1.205	1.205	1.205	1.551	1.543	1.105	mouse7	13.18	11.39	12.45	8.85	9.88	9.78			200	1	0	2	0	0	0	0	0
	3d	1.551	0.652	0.958	1.551	1.205	1.105	0.905	mouse8	12.89	13.48	11.66	10.65	8.87	10.25			300	3	3	4	0	0	1	0	1
	5d	1.205	1.551	0.905	1.551	1.105	1.105	1.245	mouse9	15.78	11.15	10.87	9.46	11.54	11.25			400	5	5	6	0	2	2	1	3
	7d	1.013	1.551	1.551	1.551	0.613	1.105	1.105	mouse10	16.87	11.87	14.21	9.16	8.87	9.63			500	8	6	7	1	3	5	3	6
	10d	1.205	0.958	1.245	1.245	1.543	1.105	1.105	mouse11	17.21	10.18	13.39	13.11	12.28	10.25			600	10	5	7	2	4	6	4	9
	14d	1.551	0.745	1.342	1.013	1.105	1.105	1.245	mouse12	15.43	13.11	11.15	14.87	11.41	10.86			700	14	7	7	4	5	8	4	10
																		800	15	7	7	4	5	9	5	10
	Fig. 5D	Male							Fig. 5F	Male								900	15	8	7	4	5	9	4	9
	Prevent touch hypersensitivities								Loss of IENFs									1000	15	8	8	3	4	9	4	8
		Vehicle							8 weeks	Vehicle	K3ObR							1100	17	8	9	2	4	8	4	9
	8 weeks	mouse1	mouse2	mouse3	mouse4	mouse5	mouse6	mouse7	mouse1	16.67	28.67							1200	18	9	9	2	5	6	5	10
	BL	1.955	1.955	1.205	1.205	1.205	1.105	1.543	mouse2	22.67	33.67							1300	20	8	10	1	4	7	4	11
	3d	0.537	0.442	0.395	0.652	0.613	1.245	0.745	mouse3	23.34	39							1400	21	8	10	1	5	7	5	11
	5d	0.652	0.362	0.442	0.652	0.537	0.395	0.321	mouse4	22.34	34.34							1500	23	8	11	1	4	7	5	12
	7d	0.362	0.796	0.321	0.573	0.652	0.362	0.442	mouse5	21	44.34
	10d	0.537	0.442	0.336	1.245	0.745	0.652	0.652
	14d	1.342	0.905	1.205	0.745	0.796	0.905	1.013
		K3ObR
	8 weeks	mouse1	mouse2	mouse3	mouse4	mouse5	mouse6	mouse7
	BL	1.551	1.105	1.955	1.342	1.205	1.543	1.105
	3d	1	0.745	0.537	1.551	1.551	1.105	1.245
	5d	0.652	1.013	1.245	1.105	0.745	1.013	0.905
	7d	1.205	0.905	0.745	0.613	1.013	0.905	1.105
	10d	0.745	1.013	0.652	1.543	0.905	1.105	0.905
	14d	1.551	0.745	1.342	1.013	1.105	1.105	1.245

## Sheet: SupplFig. 2
	Supple Fig. 2
									Fig. 2D	Female								Fig. 2E	Acetone test
	Fig. 2A	Forced motor activity							Heat sensitivity									Male				Female
	Male				Female				Radial									8 weeks	WT	Dj-1-/-		8 weeks	WT	Dj-1-/-
	8 weeks	WT	Dj-1-/-		8 weeks	WT	Dj-1-/-		8 weeks	WT	Dj-1-/-							mouse1	25.45	31.24		mouse1	29.71	53.64
	mouse1	137	64		mouse1	143	171		mouse1	11.81	12							mouse2	72.57	35.74		mouse2	12.57	69.19
	mouse2	107	109		mouse2	117	123		mouse2	12.13	11.82							mouse3	18.38	72.53		mouse3	44.78	38.28
	mouse3	67	169		mouse3	134	180		mouse3	14.79	13.39							mouse4	51.12	81.25		mouse4	25.36	43.66
	mouse4	105	117		mouse4	160	132		mouse4	10.96	12.3							mouse5	7.97	48.72		mouse5	11.14	22.16
	mouse5	155	148		mouse5	144	100		mouse5	11	10							mouse6	47.97	62.89		mouse6	10.73	24.93
	mouse6	154	160		mouse6	180	162		mouse6	10.6	10.7							mouse7	23.45	67.81		mouse7	14.28	25.6
	mouse7	164	180		mouse7	110	157		mouse7	12.2	12.9							mouse8	18.86	54.88		mouse8	14.54	20.65
	mouse8	180	180		mouse8	151	84		mouse8	11.9	14.2											mouse9	13.82	22.35
																						mouse10	10.74	20.12
	Fig. 2B	Female							Tail Immersion													mouse11		18.78
	Sensorimotor coordination								8 weeks	WT
	8 weeks	WT	Dj-1-/-							mouse1	mouse2	mouse3	mouse4	mouse5	mouse6	mouse7	mouse8
	mouse1	80.89	32.28						48°C	5.2	6.08	4.6	4.2	3.81	8.41	7.2	4.81
	mouse2	38.47	43.48						50°C	2.12	3.7	2.34	2.09	2.12	1.62	3.02	2.06
	mouse3	66.47	35.05						52°C	1.24	1.66	1.52	1.4	1.23	1.14	1.92	1.67
	mouse4	36.69	24.69
	mouse5	32.83	61.28						8 weeks	Dj-1-/-
	mouse6	25.13	40.21							mouse1	mouse2	mouse3	mouse4	mouse5	mouse6	mouse7	mouse8
									48°C	4.53	7.19	5.06	5.19	6.02	5.62	7.03	4.77
	Fig. 2C	Female							50°C	3.33	2.67	2.1	2.46	3.83	4.34	0.445	3.13
	Touch sensitivity								52°C	1.94	1.53	1.64	1.71	1.81	1.67	1.72	1.53
	8 weeks	WT	Dj-1-/-
	mouse1	1.168	1.581
	mouse2	1.11	0.9
	mouse3	1.581	1.581
	mouse4	1.68	1.581
	mouse5	0.9	1.581
	mouse6	1.26	0.9
	mouse7	1.581	1.581
	mouse8	1.581	1.26

## Sheet: SupplFig. 3
	Supple Fig. 3
									Fig. 3C	Male
	Fig. 3A	Male							qPCR(DRG)
	IHC(SC)								P2rx3				Th
	CGRP				IB4				8 weeks	WT	Dj-1-/-		8 weeks	WT	Dj-1-/-
	8 weeks	WT	Dj-1-/-		8 weeks	WT	Dj-1-/-		mouse1	0.0499	0.0212		mouse1	0.0243	0.027
	mouse1	38.6354	49.5039		mouse1	36.7588	35.2709		mouse2	0.0281	0.0518		mouse2	0.0287	0.0337
	mouse2	48.0567	58.9521		mouse2	42.2745	35.0544		mouse3	0.0533	0.0308		mouse3	0.0412	0.0291
	mouse3	41.1437	46.255		mouse3	41.5137	40.3657		mouse4	0.0446	0.0265		mouse4	0.0373	0.0233
	Fig. 3B	Male							Trpv1				Trpa1
	IHC(DRG)								8 weeks	WT	Dj-1-/-		8 weeks	WT	Dj-1-/-
	NF200				CGRP				mouse1	0.018673	0.0149052		mouse1	0.0308604	0.0188395
	8 weeks	WT	Dj-1-/-		8 weeks	WT	Dj-1-/-		mouse2	0.0227093	0.0244449		mouse2	0.0159993	0.0273868
	mouse1	29.8845	31.6321		mouse1	33.6758	37.4314		mouse3	0.0326427	0.0249718		mouse3	0.0323724	0.0158263
	mouse2	39.0455	32.5815		mouse2	37.439	25.323		mouse4	0.0292369	0.0201477		mouse4	0.0283767	0.01502
	mouse3	33.0301	29.4742		mouse3	27.7343	37.2926
									Trpm8				Trpm8
	IB4								8 weeks	WT	Dj-1-/-		8 weeks	WT	Dj-1-/-
	8 weeks	WT	Dj-1-/-						mouse1	0.0139	0.00776		mouse1	0.0374367	0.059523
	mouse1	32.3037	26.0885						mouse2	0.00866	0.0192		mouse2	0.0150393	0.043984
	mouse2	33.1478	29.4447						mouse3	0.0162	0.0122		mouse3	0.166122	0.052592
	mouse3	31.8024	38.0065						mouse4	0.016	0.0101		mouse4	0.160883	0.168104

## Sheet: SupplFig. 4
	Supple Fig. 4
	Fig. 4A	Male
	ICC (DRG neurons)
	4-HNE
	8 weeks	WT	Dj-1-/-
	mouse1	2.93855	5.45953
	mouse2	2.32469	4.66001
	mouse3	3.18147	3.62711
	mouse4	2.46911	3.59759
	Fig. 4B	Male
	ICC (DRG neurons)
	4-HNE
	8 weeks	WT	Dj-1-/-
	mouse1	1.4347	1.53683
	mouse2	1.40834	2.17489
	mouse3	1.47138	1.777
	mouse4	1.23196	1.68147
	Fig. 4C	Male
	ICC (DRG neurons)
	DHE
	8 weeks	WT	Dj-1-/-
	mouse1	0.02	11
	mouse2	0.012	13
	mouse3	0.019	16
	mouse4	2	14
	Fig. 4D	Male
	ICC (DRG neurons)
	b-tubulin
	8 weeks	WT	Dj-1-/-
	mouse1	290.823	119.503
	mouse2	329.237	229.714
	mouse3	285.366	266.257
	mouse4	290.674	207.867

## Sheet: SupplFig. 5
	Supple Fig. 5
	Fig. 5B	Male
	IHC (DRG)
	8 weeks	NF200	CGRP+	IB4+
	mouse1	48.214	19.4444	63.8889
	mouse2	48.936	18.75	56.25
	mouse3	53.488	22.449	42.8571
	mouse4	43.243	25	45.8333
	Fig. 5C	Male
	IHC (DRG)
	8 weeks	DJ-1 in Trpa1
	DRG1	69.1
	DRG2	64.5
	DRG3	81.96
	DRG4	85.48
	DRG5	91.3
	DRG6	92.8
	DRG7	76.19
	DRG8	88.88
	Fig. 5C	Male
	IHC (DRG)
	8 weeks	Trpa1 in DJ-1
	DRG1	44.7
	DRG2	57.4
	DRG3	49.5
	DRG4	74.6
	DRG5	62.68
	DRG6	72.22
	DRG7	47
	DRG8	56.3

## Sheet: SupplFig. 6
	Supple Fig. 6
									Fig. 6D	Male										Fig. 6E	Male
	Fig. 6A	Male							Calcium imaging											Naïve/siRNA				siRNA/TAT peptide
	DRG								8 weeks	Cell1	Cell2	Cell3	Cell4	Cell5	Cell6	Cell7	Cell8	Cell9	Cell10	8 weeks	siCTRL	siDJ-1		8 weeks	TAT-CTRL	TAT-DJ-1
	8 weeks	siCTRL	siDJ-1						WT	0.108345	0.300955	0.204518	0.576727	0.104727	0.162009	0.119627	0.626218	0.190155	0.500192	mouse1	18.05	43.29		mouse1	53.82	1.56
	mouse1	222	34						Dj-1-/-	0	0.647	0.675222	0.855244	0.263733	0.305811	0.389278	0.371644	0.4539	0.134009	mouse2	44.84	65.3		mouse2	27.82	0.87
	mouse2	155	75						8 weeks	Cell11	Cell12	Cell13	Cell14	Cell15	Cell16	Cell17	Cell18	Cell19	Cell20	mouse3	28.27	47.84		mouse3	21.37	2.56
	mouse3	280	150						WT	0.138977	0.610069	0.130454	0.645023	0.326354	0.223623	0.584877	0.553154	0.222067	0.131142	mouse4	37.32	39.44		mouse4	22.63	4.42
	mouse4	134	103						Dj-1-/-	0.488773	0.1918	0.312955	0.105909	0.15775	0.40621	0.45547	0.22507	0.15853	0.24514	mouse5		61.66		mouse5	6.01	11.28
	mouse5	110	50						8 weeks	Cell21	Cell22	Cell23	Cell24	Cell25	Cell26	Cell27	Cell28	Cell29	Cell30					mouse6	43.12	13.24
									WT	0.285825	0.104467	0.224342	0.286167	0.401567	0.183433	0.726364	0.272536	0.227727	0.130373
	Fig. 6B	Male							Dj-1-/-	0.617033	0.285792	0.253425	0.195342	0.2738	0.136542	0.425367	0.342621	1.12534	0.275114
	SC								8 weeks	Cell31	Cell32	Cell33	Cell34	Cell35	Cell36	Cell37	Cell38	Cell39	Cell40
	8 weeks	siCTRL	siDJ-1						WT	0.104091	0.126546	0.554009	0.126527	0.101809	0.915527	0.900146	0.252582	0.140773	0.1253
	mouse1	0.858897	2.44192						Dj-1-/-	0.103636	0.891867	0.127725	0.137575	0.389942	0.318108	0.890092	0.101731	0.257592	0.12141
	mouse2	2.16486	1.02194						8 weeks	Cell41	Cell42	Cell43	Cell44	Cell45	Cell46	Cell47	Cell48	Cell49	Cell50
	mouse3	1.84042	0.830912						WT	0.184409	0.169346	0.28794	0.67314	0.54749	0.3605	0.25472	0.19358	0.25998	0.14455
	mouse4	1.62953	3.89944						Dj-1-/-	0.14844	0.29419	0.55794	0.20675	0.3598	0.15493	0.10257	0.20201	0.55831	0.21051
	mouse5	1.1013	0.922159						8 weeks	Cell51	Cell52	Cell53	Cell54	Cell55	Cell56	Cell57	Cell58	Cell59	Cell60
									WT	0.17997	0.44219	0.10934	0.42193	0.19132	0.18758	0.16799	0.1146	0.102945	0.144882
									Dj-1-/-	0.30778	0.1973	0.40379	0.35246	0.28587	0.54029	0.30108	0.1243	0.50093	0.56523
									8 weeks	Cell61	Cell62	Cell63	Cell64	Cell65	Cell66	Cell67	Cell68	Cell69	Cell70
									WT	0.214755	0.437818	0.114927	0.202782	0.717045	0.264418	0.259209	0.135091	0.159491	0.136691
									Dj-1-/-	0.65043	0.73153	0.32052	0.53683	0.57907	0.29577
									8 weeks	Cell71	Cell72	Cell73	Cell74	Cell75	Cell76	Cell77	Cell78	Cell79	Cell80
									WT	0.143764	0.26744	0.10858	0.17909	0.39467	0.19802	0.12388	0.11426	0.41241	0.13046
									Dj-1-/-
									8 weeks	Cell81	Cell82	Cell83	Cell84
									WT	0.18452	0.12568	0.10215	0.1088
									Dj-1-/-

[truncated: 4 more sheets: SupplFig. 7, SupplFig. 8, SupplFig. 9, Gel images]
